# Supplementary material for: Detection of Fused Genes in Eukaryotic Genomes using Gene deFuser: Analysis of the Tetrahymena thermophila genome
Source: BMC Bioinformatics. 2011 Jul 11;12:279. doi: 10.1186/1471-2105-12-279 (PMC3143110; doi:10.1186/1471-2105-12-279)
Supplement: Additional file 1 — Results of Gene deFuser for the Tetrahymena thermophila genome. This zip file contains the raw results of the analysis of the Tetrahymena genome using Gene deFuser. To view the contents, unzip the file and open the Final_Tet.html file in the resulting folder. [file 1471-2105-12-279-S1.ZIP]

Archive with 403 entries (402 files):
- Results/
- Results/blast_3687.m00144.html
- Results/blast_3756.m00246.png
- Results/3733.m00096.html
- Results/cog_183.m00040.png
- Results/blast_3746.m00310.png
- Results/cog_3699.m00043.html
- Results/cog_3717.m00027.png
- Results/blast_3707.m00133.html
- Results/blast_3810.m01825.png
- Results/blast_3692.m00017.png
- Results/blast_3707.m00111.html
- Results/blast_3681.m00006.png
- Results/3699.m00163.html
- Results/blast_91.m00111.png
- Results/blast_3709.m00022.html
- Results/cog_21.m00194.html
- Results/blast_3699.m00043.html
- Results/cog_3721.m00062.html
- Results/blast_3673.m00016.html
- Results/blast_3692.m00143.png
- Results/cog_3692.m00143.png
- Results/cog_224.m00030.html
- Results/blast_109.m00143.html
- Results/blast_183.m00040.html
- Results/blast_3717.m00027.png
- Results/3698.m00018.html
- Results/blast_3756.m00246.html
- Results/blast_91.m00128.html
- Results/275.m00020.html
- Results/3692.m00017.html
- Results/cog_3707.m00111.html
- Results/blast_3829.m01190.html
- Results/cog_219.m00028.png
- Results/blast_183.m00040.png
- Results/cog_3748.m00311.html
- Results/cog_273.m00034.html
- Results/219.m00028.html
- Results/cog_3836.m02173.html
- Results/3729.m00009.html
- Results/blast_3729.m00007.png
- Results/3698.m00061.html
- Results/cog_3687.m00148.png
- Results/3730.m00064.html
- Results/blast_3813.m01443.html
- Results/blast_3721.m00062.html
- Results/blast_3729.m00013.html
- Results/cog_3714.m00089.png
- Results/blast_3813.m01638.html
- Results/cog_3733.m00633.html
- Results/cog_3676.m00002.png
- Results/cog_3692.m00067.png
- Results/3717.m00027.html
- Results/cog_3836.m02173.png
- Results/3692.m00143.html
- Results/blast_3700.m00044.png
- Results/blast_3674.m00006.png
- Results/blast_3823.m01136.html
- Results/cog_3673.m00016.png
- Results/cog_275.m00020.html
- Results/blast_183.m00041.html
- Results/blast_135.m00084.png
- Results/blast_3687.m00144.png
- Results/188.m00073.html
- Results/blast_3824.m02978.html
- Results/blast_273.m00034.png
- Results/cog_3810.m01825.html
- Results/cog_3700.m00044.html
- Results/cog_3729.m00009.png
- Results/cog_224.m00030.png
- Results/blast_3703.m00007.html
- Results/blast_3836.m02173.html
- Results/cog_112.m00150.png
- Results/blast_3729.m00009.png
- Results/defuser.css
- Results/cog_257.m00032.png
- Results/cog_3729.m00010.html
- Results/blast_275.m00020.html
- Results/3687.m00148.html
- Results/3829.m01190.html
- Results/cog_3829.m01190.png
- Results/183.m00041.html
- Results/cog_3709.m00022.html
- Results/cog_3824.m02978.html
- Results/cog_14.m00425.html
- Results/blast_3713.m01023.html
- Results/394.m00007.html
- Results/blast_263.m00037.html
- Results/blast_3674.m00006.html
- Results/3729.m00013.html
- Results/cog_3717.m00027.html
- Results/blast_3721.m00062.png
- Results/3681.m00006.html
- Results/cog_109.m00143.html
- Results/cog_3701.m00213.png
- Results/cog_183.m00043.html
- Results/blast_3794.m00173.png
- Results/151.m00103.html
- Results/cog_3756.m00246.html
- Results/cog_3699.m00126.html
- Results/3729.m00007.html
- Results/cog_3701.m00213.html
- Results/blast_3729.m00012.png
- Results/blast_151.m00103.html
- Results/cog_183.m00041.png
- Results/blast_22.m00350.png
- Results/blast_3676.m00002.png
- Results/blast_263.m00037.png
- Results/blast_3729.m00012.html
- Results/cog_112.m00150.html
- Results/blast_3707.m00133.png
- Results/blast_3717.m00027.html
- Results/blast_178.m00048.html
- Results/cog_183.m00040.html
- Results/cog_3699.m00043.png
- Results/blast_3733.m00096.html
- Results/blast_3692.m00067.png
- Results/blast_115.m00135.png
- Results/cog_3693.m00110.png
- Results/blast_90.m00211.png
- Results/blast_3729.m00011.png
- Results/3700.m00044.html
- Results/cog_90.m00211.html
- Results/cog_188.m00073.html
- Results/cog_183.m00041.html
- Results/3673.m00016.html
- Results/cog_3698.m00061.png
- Results/blast_3729.m00007.html
- Results/blast_3673.m00016.png
- Results/blast_3813.m01638.png
- Results/cog_135.m00084.png
- Results/blast_3699.m00163.html
- Results/cog_3814.m00878.html
- Results/blast_3698.m00018.png
- Results/blast_3813.m01641.html
- Results/blast_3701.m00213.png
- Results/blast_14.m00425.png
- Results/cog_3733.m00096.html
- Results/blast_3693.m00110.png
- Results/cog_3673.m00016.html
- Results/cog_3813.m01641.png
- Results/blast_349.m00006.html
- Results/cog_3674.m00006.html
- Results/blast_22.m00350.html
- Results/cog_178.m00048.png
- Results/cog_3713.m01023.png
- Results/cog_3729.m00007.html
- Results/cog_3729.m00012.html
- Results/blast_3714.m00089.png
- Results/blast_135.m00084.html
- Results/cog_3729.m00013.html
- Results/cog_3729.m00010.png
- Results/cog_263.m00037.png
- Results/cog_91.m00128.html
- Results/cog_3714.m00089.html
- Results/3699.m00043.html
- Results/3710.m00056.html
- Results/blast_275.m00020.png
- Results/blast_112.m00150.html
- Results/cog_3692.m00017.html
- Results/blast_3729.m00013.png
- Results/3684.m00127.html
- Results/cog_3687.m00144.html
- Results/cog_3729.m00013.png
- Results/blast_3814.m00878.png
- Results/blast_3707.m00111.png
- Results/blast_91.m00111.html
- Results/91.m00128.html
- Results/91.m00111.html
- Results/blast_394.m00007.html
- Results/3813.m01443.html
- Results/3729.m00772.html
- Results/cog_3699.m00163.html
- Results/cog_183.m00043.png
- Results/3824.m02978.html
- Results/3674.m00006.html
- Results/cog_3813.m01638.png
- Results/3729.m00008.html
- Results/blast_3730.m00064.png
- Results/blast_3729.m00008.png
- Results/cog_178.m00048.html
- Results/cog_91.m00132.html
- Results/blast_3703.m00007.png
- Results/3729.m00066.html
- Results/cog_3813.m01443.html
- Results/3714.m00089.html
- Results/blast_3729.m00011.html
- Results/3733.m00633.html
- Results/3707.m00133.html
- Results/cog_3699.m00126.png
- Results/cog_3707.m00111.png
- Results/blast_3814.m00878.html
- Results/263.m00037.html
- Results/90.m00211.html
- Results/cog_3674.m00006.png
- Results/cog_3709.m00022.png
- Results/cog_135.m00084.html
- Results/blast_3811.m01052.png
- Results/cog_3681.m00006.html
- Results/cog_394.m00007.png
- Results/blast_3699.m00126.html
- Results/blast_3836.m02173.png
- Results/cog_3729.m00012.png
- Results/cog_3730.m00064.html
- Results/blast_3709.m00022.png
- Results/cog_3794.m00173.png
- Results/cog_3829.m01190.html
- Results/3811.m01052.html
- Results/cog_3814.m00878.png
- Results/cog_257.m00032.html
- Results/blast_3811.m01052.html
- Results/3746.m00310.html
- Results/cog_3710.m00056.png
- Results/cog_3693.m00110.html
- Results/blast_109.m00143.png
- Results/cog_109.m00143.png
- Results/blast_3700.m00044.html
- Results/cog_349.m00006.html
- Results/blast_394.m00007.png
- Results/blast_349.m00006.png
- Results/3703.m00007.html
- Results/cog_3810.m01825.png
- Results/cog_3813.m01641.html
- Results/blast_3699.m00126.png
- Results/22.m00350.html
- Results/blast_3701.m00213.html
- Results/blast_14.m00425.html
- Results/3693.m00110.html
- Results/blast_3676.m00002.html
- Results/cog_91.m00128.png
- Results/cog_3753.m00398.html
- Results/cog_3729.m00008.png
- Results/cog_3730.m00064.png
- Results/blast_3681.m00006.html
- Results/cog_3813.m01638.html
- Results/cog_273.m00034.png
- Results/cog_3748.m00311.png
- Results/blast_21.m00194.html
- Results/3692.m00067.html
- Results/3748.m00311.html
- Results/3729.m00012.html
- Results/blast_183.m00043.png
- Results/blast_90.m00211.html
- Results/blast_3729.m00008.html
- Results/blast_183.m00041.png
- Results/blast_3733.m00096.png
- Results/3756.m00246.html
- Results/blast_3698.m00018.html
- Results/blast_3733.m00633.png
- Results/cog_3710.m00056.html
- Results/cog_3703.m00007.html
- Results/183.m00040.html
- Results/blast_151.m00103.png
- Results/blast_91.m00132.png
- Results/cog_3707.m00133.html
- Results/cog_3729.m00011.html
- Results/cog_3703.m00007.png
- Results/blast_188.m00073.html
- Results/blast_3698.m00061.html
- Results/cog_21.m00194.png
- Results/3713.m01023.html
- Results/3794.m00173.html
- Results/blast_3746.m00310.html
- Results/Final_Tet.html
- Results/257.m00032.html
- Results/blast_3699.m00043.png
- Results/cog_3692.m00067.html
- Results/blast_3794.m00173.html
- Results/blast_3692.m00017.html
- Results/blast_3729.m00010.png
- Results/blast_91.m00128.png
- Results/blast_92.m00124.png
- Results/cog_14.m00425.png
- Results/135.m00084.html
- Results/3676.m00002.html
- Results/blast_178.m00048.png
- Results/blast_3810.m01825.html
- Results/cog_349.m00006.png
- Results/cog_3794.m00173.html
- Results/blast_3692.m00067.html
- Results/cog_3698.m00018.png
- Results/cog_91.m00111.png
- Results/blast_3687.m00148.png
- Results/blast_257.m00032.png
- Results/cog_263.m00037.html
- Results/blast_3714.m00089.html
- Results/21.m00194.html
- Results/blast_3687.m00148.html
- Results/cog_3676.m00002.html
- Results/cog_3692.m00143.html
- Results/3813.m01641.html
- Results/cog_115.m00135.png
- Results/14.m00425.html
- Results/blast_112.m00150.png
- Results/blast_92.m00124.html
- Results/183.m00043.html
- Results/178.m00048.html
- Results/cog_3698.m00018.html
- Results/cog_91.m00111.html
- Results/cog_92.m00124.html
[truncated: 103 more entries]
