# Supplementary material for: Detection of Fused Genes in Eukaryotic Genomes using Gene deFuser: Analysis of the Tetrahymena thermophila genome
Source: BMC Bioinformatics. 2011 Jul 11;12:279. doi: 10.1186/1471-2105-12-279 (PMC3143110; doi:10.1186/1471-2105-12-279)
Supplement: Additional file 1 — Results of Gene deFuser for the Tetrahymena thermophila genome. This zip file contains the raw results of the analysis of the Tetrahymena genome using Gene deFuser. To view the contents, unzip the file and open the Final_Tet.html file in the resulting folder. [file 1471-2105-12-279-S1.ZIP › Results/defuser.css]

/*This is the core style sheet of the site.*/

div {}

.footer {
font-size: 0.5em;
text-align: center;
font-weight: bold;}

body {
background-color: #b3b3b3;
color: #44403A;
font-family: Verdana, Helvetica, Arial, sans-serif;
font-size: 1em;
margin-top: 0em;
margin-left: 0em;
margin: 0em;
}

#header {
background-color: #b3b3b3;
position: static;
height: 100px;
}


#blast_png {
min-width: 300px;
max-width: 405px;
}

#cogs_png {
min-width: 300px;
max-width: 405px;
}

#blast_pngbig {
}

#cogs_pngbig {
}

#header p {
font-size: 3em;
color: #000000;
padding-left: 10px;
padding-top: 0em;
margin: 0em;
overflow: hidden;
font-weight: bolder;
}

#content {
position: absolute;
width: 810px;
}

#content-fig {
position: absolute;	
}

#navbar {
position: static;
top: 0px;
left: 0px;
width: auto;
height: 24px;
font-size: 0.5em;
background-color: #ffffff;
border: #0f0000;
border-top: inset;
border-bottom: ridge;}

#cogtable {
border: 1px #b3b3b3 solid;
}

#cogtable td {
border: 1px #b3b3b3 solid;
}

#cogtable tr {
border: 1px #b3b3b3 solid;
}

#navbar table {
font-size: 2em;
margin-left: 5px;
padding-left: 5px;
font-family: Verdana, Helvetica, Arial, sans-serif;
text-align: center;
width: 790px;
}


#candidacy {
text-align: right;
font-size: 1em;
white-space: nowrap;}

#list{
font-size:1em;
overflow;
overflow: hidden;}

#back2results{
font-size: .6em;}

#main-text table{
width: 730px;
height: auto;
border: 0px #000000 ridge;
font-size: .8em;
empty-cells: hide;
}

#terminal {
font-size:  .5em;
}

#graphs table{
border: 0px #000000 ridge;
font-size: .8em;
min-height: 100px;
empty-cells: hide;
}

#graphs td {
border: 0px #000000 ridge;
}

#graphs tr {
border: 0px #000000 ridge;
}

#images {
overflow: hidden;
}

#browser tr {
border: 0px #000000 ridge;
}

#results td {
border: 0px #000000 ridge;
}

img#cogs_png{
vertical-align: top;}

#results tr {
border: 0px #000000 ridge;
}

#browser td {
border: 0px #000000 ridge;
}

#main-text {
background-color: #ffffff;
margin: 24px;
padding: 12px;
border: 3px #000000 groove;}


h1 {
font-size: 1.2em;
text-align: left;
font-style: italic;
letter-spacing: 5px;
overflow: hidden;}

h2 {
font-size: 1em;
white-space: nowrap;}

h3{
font-size: 1em;
white-space: nowrap;
}

h4{
font-size: 1em;
white-space: nowrap;
}

h5{
font-size: 1em;
white-space: nowrap;
}

#link {
font-family: Verdana, Helvetica, Arial, sans-serif;
font-size: 1em;
font-weight: bold;}


#results_table {
width: 350px;
overflow: scroll;

}

p {
font-size: 0.8em;
text-align: justify;
line-height: 1.7em;}

textarea{
width: 730px;
height: 60px;
overflow: auto;
border: 1px #000000 ridge;
}

a {}

a:link {
background-color: #ffffff;
color: #1b48db ;
text-decoration: none;}

a:visited {
background-color: #ffffff;
color: purple;
text-decoration: none;
}

a:hover {
background-color: #ffffff;
color: #019838;}

a:active {
background-color: #ffffff;
color: red; }
